# Supplementary material for: Improving the Enrichment of Submicron-Sized Particles by Size Decreasing of Cruciform Cross-Sectional Microchannel in Viscoelastic Microfluidics
Source: Biosensors (Basel). 2025 Jun 9;15(6):370. doi: 10.3390/bios15060370 (PMC12191125; doi:10.3390/bios15060370)
Supplement: Supplementary file 1 [file biosensors-15-00370-s001.zip]

Archive with 2 entries (2 files):
- biosensors-3646844-supplementary.pdf
- VideoS1.avi
